# Supplementary material for: α-Tocotrienol Protects Neurons by Preventing Tau Hyperphosphorylation via Inhibiting Microtubule Affinity-Regulating Kinase Activation
Source: Int J Mol Sci. 2024 Aug 1;25(15):8428. doi: 10.3390/ijms25158428 (PMC11313320; doi:10.3390/ijms25158428)
Supplement: Supplementary file 1 [file ijms-25-08428-s001.zip]

Archive with 1 entries (1 files):
- ijms-3089634-supplementary.pdf
